# Supplementary material for: Synthesis, Crystal Structures, and Spectroscopic Properties of Novel Gadolinium and Erbium Triphenylsiloxide Coordination Entities
Source: Molecules. 2021 Dec 27;27(1):147. doi: 10.3390/molecules27010147 (PMC8746333; doi:10.3390/molecules27010147)
Supplement: Supplementary file 1 [file molecules-27-00147-s001.zip]

Archive with 1 entries (1 files):
- molecules-1520313-supplementary.pdf
